# Supplementary material for: Cortisol Reactivity to Acute Psychosocial Stress in Physician Burnout
Source: Biomedicines. 2024 Feb 1;12(2):335. doi: 10.3390/biomedicines12020335 (PMC10886584; doi:10.3390/biomedicines12020335)
Supplement: Supplementary file 1 [file biomedicines-12-00335-s001.zip]

Archive with 1 entries (1 files):
- biomedicines-2682185-supplementary.pdf
